# Supplementary material for: Quantitative perturbation-phenotype maps reveal nonlinear responses underlying robustness of PAR-dependent asymmetric cell division
Source: PLoS Biol. 2024 Dec 9;22(12):e3002437. doi: 10.1371/journal.pbio.3002437 (PMC11627365; doi:10.1371/journal.pbio.3002437)
Supplement: S1 Table — (XLSX) [file pbio.3002437.s003.xlsx]

## Sheet: Sheet1
Name	Description	Source
Bacteria
OP50	E. coli B, ura-	Caenorhabditis Genetics Center (CGC)
HT115(DE3)	F-, mcrA, mcrB, IN(rrnD-rrnE)1, rnc14::Tn10(DE3 lysogen: lavUV5 promoter-T7 polymerase).	CGC
Worms
N2	Wild type	CGC
BOX241	par-6(mib25[par-6::mCherry-LoxP]) I.	M. Boxem (1)
CGC32	sC1(s2023) [dpy-1(s2170) umnIs21] III.	CGC
EU856	spd-5(or213) I.	CGC (2)
FX14526	par-1(tm2524)/nT1 V.	Mitani Lab, NBRP (Japan)
FX16692	par-3(tm2716)/hT2[qIs48] III.	Mitani Lab, NBRP (Japan)
FX30208	tmC27 [unc-75(tmIs1239)] I.	Mitani Lab, NBRP (Japan)
JH3616	par-1(ax4206) V.	(3)
JH3679	mex-5(ax3050) IV; par-1(ax4206) V.	(3)
JJ1743	par-6(tm1425)/hIn1 [unc-54(h1040)] I; him-8(e1489) IV.	(4)
KK1216	par-3(it298 [par-3::gfp]) III.	CGC (5)
KK1228	pkc-3(it309 [gfp::pkc-3]) II.	CGC (5)
KK1248	par-6(it310[par-6::gfp]) I.	CGC (5)
KK1254	par-2 (it315[mCherry::par-2]) III.	CGC / Ken Kemphues
KK1262	par-1 (it324[par-1::gfp::par-1 exon 11a]) V.	CGC (1)
KK1273	par-2 (it328[gfp::par-2]) III.	CGC (1)
LP212	pkc-3(cp41[mNeonGreen:3xFlag::pkc-3 + LoxP]) II.	(6)
LP657	par-1(cp349[PAR-1::mNG-C1]) V.	Dan Dickinson
NWG0119	par-6(it310[par-6::gfp]) I; unc-119(ed3) III; axIs1731[pie-1p::mCherry::mex-5::pie-1 3'UTR].	This paper
NWG0141	par-6(tm1425) / tmC27 [unc-75(tmIs1239)] I.	This paper
NWG0167	par-2 (it328[gfp::par-2]) unc-119(ed3) III; axIs1731[pie-1p::mCherry::mex-5::pie-1 3'UTR].	This paper
NWG0170	par-2(ok1723) / sC1(s2023) [dpy-1(s2170) umnIs21] III.	This paper
NWG0189	par-3(cp54[mNG::3xFlag::par-3]) III	(7)
NWG0268	par-2 (it315[mCherry::par-2]); par-6(cp45[par-6::mNeonGreen::3xFlag + LoxP unc-119(+) LoxP]) I; unc-119(ed3) III.	(8)
NWG0284	nmy-2(ne3409) I; par-2(it328[gfp::par-2]) III.	This paper
NWG0285	lgl-1(crk66[LGL-1::GFP]) X.	(9)
NWG0346	par-6(tm1425)/tmC27 [unc-75(tmIs1239)] I.; par-1(ax4206) V.	This paper
NWG0371	spd-5(or213) I; par-2(it328[gfp::par-2]) III.	This paper
NWG0372	par-2(ok1723) /sC1(s2023) [dpy-1(s2170) umnIs21] III; par-1(ax4206) V.	This paper
NWG0632	ruIs32[pAZ132: pie-1/GFP/histoneH2B] III; ruIs57[pAZ147: pie-1/GFP::C36E8.5]; par-2(ok1723) / sC1(s2023) [dpy-1(s2170) umnIs21] III.	This paper
TH306	unc-119(ed3)III; ddIs31[pie-1p::mCherry::par-2;unc-119(+)];zuIs45[nmy-2::NMY-2::GFP+unc-119(+)].	Hyman Lab
VC1313	par-2(ok1723)/sC1[dpy-1(s2170)] III.	CGC
WM179	nmy-2(ne3409) I.	(10)
XA3501	unc-119(ed3) ruIs32[pAZ132: pie-1/GFP/histoneH2B] III; ruIs57[pAZ147: pie-1/GFP::C36E8.5] III.	(11)
Recombinant DNA - RNAi Clones
Feeding RNAi: Control	Randomized RNAi sequence	(5)
Feeding RNAi: XFP	GFP RNAi	C. Eckmann
Feeding RNAi: mCherry #A	Standard mCherry sequence (it315)	C. Eckmann
Feeding RNAi: mCherry #B	Boxem Lab mCherry sequence (mib25)	This work
Feeding RNAi: mlc-4		(12)
Ahringer Feeding RNAi: par-1	WB Clone: sjj_H39E23.1 (V-9E06)	Source Bioscience (Ahringer Library)
Ahringer Feeding RNAi: par-2	WB Clone: sjj_F58B6.3	Source Bioscience (Ahringer Library)
Ahringer Feeding RNAi: par-6	WB Clone: sjj_T26E3.3	Source Bioscience (Ahringer Library)
Ahringer Feeding RNAi: spd-5	WB Clone: sjj_F56A3.4	Source Bioscience (Ahringer Library)
References
1. Reich JD, Hubatsch L, Illukkumbura R, Peglion F, Bland T, Hirani N, et al. Regulated Activation of the PAR Polarity Network Ensures a Timely and Specific Response to Spatial Cues. Curr Biol. 2019 Jun;29(12):1911-1923.e5.
2. Hamill DR, Severson AF, Carter JC, Bowerman B. Centrosome maturation and mitotic spindle assembly in C. elegans require SPD-5, a protein with multiple coiled-coil domains. Dev Cell. 2002 Nov;3(5):673–84.
3. Folkmann AW, Seydoux G. Spatial regulation of the polarity kinase PAR-1 by parallel inhibitory mechanisms. Development. 2019 Mar;146(6):dev171116–dev171116.
4. Totong R, Achilleos A, Nance J. PAR-6 is required for junction formation but not apicobasal polarization in C. elegans embryonic epithelial cells. Dev Camb Engl. 2007;134(7):1259–68.
5. Rodriguez J, Peglion F, Martin J, Hubatsch L, Reich J, Hirani N, et al. aPKC Cycles between Functionally Distinct PAR Protein Assemblies to Drive Cell Polarity. Dev Cell. 2017 Aug;42(4):400-415.e9.
6. Dickinson DJ, Schwager F, Pintard L, Gotta M, Goldstein B. A Single-Cell Biochemistry Approach Reveals PAR Complex Dynamics during Cell Polarization. Dev Cell. 2017;42(4):416-434.e11.
7. Illukkumbura R, Hirani N, Borrego-Pinto J, Bland T, Ng K, Hubatsch L, et al. Design principles for selective polarization of PAR proteins by cortical flows. J Cell Biol. 2023 Aug 7;222(8):e202209111.
8. Ng K, Hirani N, Bland T, Borrego-Pinto J, Wagner S, Kreysing M, et al. Cleavage furrow-directed cortical flows bias PAR polarization pathways to link cell polarity to cell division. Curr Biol. 2023 Oct;33(20):4298-4311.e6.
9. Rodrigues NTL, Bland T, Borrego-Pinto J, Ng K, Hirani N, Gu Y, et al. SAIBR : A simple, platform-independent method for spectral autofluorescence correction. Development. 2022 Jun 17;dev.200545.
10. Liu J, Vasudevan S, Kipreos ET. CUL-2 and ZYG-11 promote meiotic anaphase II and the proper placement of the anterior-posterior axis in C. elegans. Dev Camb Engl. 2004;131(15):3513–25.
11. Askjaer P, Galy V, Hannak E, Mattaj IW. Ran GTPase cycle and importins alpha and beta are essential for spindle formation and nuclear envelope assembly in living Caenorhabditis elegans embryos. Mol Biol Cell. 2002 Dec;13(12):4355–70.
12. Redemann S, Pecreaux J, Goehring NW, Khairy K, Stelzer EHK, Hyman AA, et al. Membrane Invaginations Reveal Cortical Sites that Pull on Mitotic Spindles in One-Cell C. elegans Embryos. Cimini D, editor. PLoS ONE. 2010 Aug;5(8):e12301–e12301.
